# Supplementary material for: The protease corin regulates electrolyte homeostasis in eccrine sweat glands
Source: PLoS Biol. 2021 Feb 16;19(2):e3001090. doi: 10.1371/journal.pbio.3001090 (PMC7909636; doi:10.1371/journal.pbio.3001090)
Supplement: S1 Data — Original numerical data underlying bar graphs in Figs 2–4 and S3 and S4 Figs. (XLSX) [file pbio.3001090.s006.xlsx]

## Sheet: Fig2B_Data.xls
Sweat excretion in WT and corin KO mice
0 min					2 min
	Back-staining area(%)		Back-staining area(%)			Back-staining area(%)		Back-staining area(%)
WT mice1	0.53031	KO mice1	0.157965		WT mice1	5.78933	KO mice1	3.83975
WT mice2	0.25325	KO mice2	0.159562		WT mice2	6.43151	KO mice2	2.76131
WT mice3	0.932481	KO mice3	0.356954		WT mice3	2.73189	KO mice3	3.8092
WT mice4	0.481908	KO mice4	0.277583		WT mice4	3.98508	KO mice4	3.07515
WT mice5	0.406604	KO mice5	0.205443		WT mice5	5.01797	KO mice5	3.80263
WT mice6	0.386134	KO mice6	0.274536		WT mice6	4.95528	KO mice6	3.47234
WT mice7	0.376371	KO mice7	0.46623		WT mice7	5.26327	KO mice7	3.88417
WT mice8	0.0899744	KO mice8	0.0498277		WT mice8	5.11237	KO mice8	3.54048
WT mice9	0.181203	KO mice9	0.120287		WT mice9	2.23209	KO mice9	3.63147
WT mice10	0.380095	KO mice10	0.225015		WT mice10	6.34586	KO mice10	1.69857
WT mice11	0.893403	KO mice11	0.388458		WT mice11	5.69564	KO mice11	3.24613
WT mice12	0.867421	KO mice12	0.0227128		WT mice12	3.12469	KO mice12	2.12864
WT mice13	0.320657	KO mice13	0.000264502		WT mice13	4.27423	KO mice13	1.50196
WT mice14	0.355005	KO mice14	0.41583		WT mice14	4.94537	KO mice14	1.0895
WT mice15	0.292526				WT mice15	6.18288
WT mice16	0.357797				WT mice16	3.42061
WT mice17	0.236488				WT mice17	3.41931

## Sheet: Fig2D_Data.xls
Sweat volume in WT and corin KO mice
	Sweat volume (nL/mm2)			Sweat volume (nL/mm2)
WT mice1	3.71111		KO mice1	3.32579
WT mice2	3.57857		KO mice2	2.86706
WT mice3	3.84365		KO mice3	2.98175
WT mice4	4.37381		KO mice4	2.86706
WT mice5	3.97619		KO mice5	3.32579
WT mice6	4.50635		KO mice6	2.75238
WT mice7	3.97619		KO mice7	2.86706
			KO mice8	3.44048

## Sheet: Fig2G_Data.xls
Sweat excretion in WT and corin hcKO mice
0 min					2 min
	Back-staining area (%)		Back-staining area (%)			Back-staining area (%)		Back-staining area (%)
WT mice1	0.184473	hcKO mice1	1.0224		WT mice1	6.36825	hcKO mice1	8.40978
WT mice2	0.032178	hcKO mice2	0.141786		WT mice2	7.2366	hcKO mice2	9.24364
WT mice3	2.28029	hcKO mice3	0.00085		WT mice3	7.81231	hcKO mice3	6.812
WT mice4	0.552133	hcKO mice4	0.12343		WT mice4	7.43679	hcKO mice4	6.07426
WT mice5	1.49045	hcKO mice5	0.259056		WT mice5	6.55603	hcKO mice5	4.90593
WT mice6	0.457952	hcKO mice6	0.915152		WT mice6	6.67114	hcKO mice6	5.33606
WT mice7	0.703944	hcKO mice7	0.2181		WT mice7	3.92235	hcKO mice7	6.40694
WT mice8	0.305875	hcKO mice8	0.052874		WT mice8	4.02021	hcKO mice8	5.29426
WT mice9	0.164574	hcKO mice9	0.363023		WT mice9	9.58758	hcKO mice9	5.59487
WT mice10	0.577773	hcKO mice10	0.61328		WT mice10	6.10425	hcKO mice10	5.10105
					WT mice11	5.89419	hcKO mice11	6.67165
					WT mice12	5.63905	hcKO mice12	6.52162
							hcKO mice13	3.02112

## Sheet: Fig2H_Data.xls
Sweat excretion in WT and corin KO mice on 0.3% or 4% salt diet
0.3% Salt diet
Pilocarpine-				Pilocarpine+
	Back-staining area (%)		Back-staining area (%)		Back-staining area (%)		Back-staining area (%)
WT mice1	0.53031	KO mice1	0.157965	WT mice1	5.78933	KO mice1	3.83975
WT mice2	0.25325	KO mice2	0.159562	WT mice2	6.43151	KO mice2	2.76131
WT mice3	0.932481	KO mice3	0.356954	WT mice3	2.73189	KO mice3	3.8092
WT mice4	0.481908	KO mice4	0.277583	WT mice4	3.98508	KO mice4	3.07515
WT mice5	0.406604	KO mice5	0.205443	WT mice5	5.01797	KO mice5	3.80263
WT mice6	0.386134	KO mice6	0.274536	WT mice6	4.95528	KO mice6	3.47234
WT mice7	0.376371	KO mice7	0.46623	WT mice7	5.26327	KO mice7	3.88417
WT mice8	0.0899744	KO mice8	0.0498277	WT mice8	5.11237	KO mice8	3.54048
WT mice9	0.181203	KO mice9	0.120287	WT mice9	2.23209	KO mice9	3.63147
WT mice10	0.380095	KO mice10	0.225015	WT mice10	6.34586	KO mice10	1.69857
WT mice11	0.893403	KO mice11	0.388458	WT mice11	5.69564	KO mice11	3.24613
WT mice12	0.867421	KO mice12	0.0227128	WT mice12	3.12469	KO mice12	2.12864
WT mice13	0.320657	KO mice13	0.000264502	WT mice13	4.27423	KO mice13	1.50196
WT mice14	0.355005	KO mice14	0.41583	WT mice14	4.94537	KO mice14	1.0895
WT mice15	0.292526			WT mice15	6.18288
WT mice16	0.357797			WT mice16	3.42061
WT mice17	0.236488			WT mice17	3.41931
4% Salt diet (1 week)
Pilocarpine-				Pilocarpine+
	Back-staining area (%)		Back-staining area (%)		Back-staining area (%)		Back-staining area (%)
WT mice1	1.03598	KO mice1	0.649758	WT mice1	7.16439	KO mice1	8.5669
WT mice2	0.731904	KO mice2	0.631159	WT mice2	9.48181	KO mice2	6.38285
WT mice3	1.35911	KO mice3	0.137536	WT mice3	8.29595	KO mice3	6.63883
WT mice4	1.09905	KO mice4	0.864759	WT mice4	7.90383	KO mice4	3.20223
WT mice5	1.42158	KO mice5	0.577065	WT mice5	4.22809	KO mice5	5.49705
WT mice6	1.41616	KO mice6	0.633772	WT mice6	6.13736	KO mice6	7.46627
WT mice7	1.33947	KO mice7	0.217852	WT mice7	9.68688	KO mice7	3.51107
WT mice8	1.51039	KO mice8	0.988501	WT mice8	8.06049	KO mice8	6.39835
WT mice9	3.02526	KO mice9	0.663323	WT mice9	10.2224	KO mice9	7.37705
WT mice10	2.06331	KO mice10	0.775215	WT mice10	9.34432	KO mice10	6.58086
WT mice11	2.24555	KO mice11	0.895927	WT mice11	12.1398	KO mice11	5.76676
WT mice12	1.60471	KO mice12	0.984036	WT mice12	13.0112	KO mice12	6.90753
WT mice13	1.11633	KO mice13	0.664722	WT mice13	9.11422	KO mice13	4.85354
WT mice14	1.54562	KO mice14	0.874999	WT mice14	8.73114	KO mice14	6.74123
WT mice15	1.37236	KO mice15	1.14566	WT mice15	6.2341	KO mice15	6.6476
WT mice16	1.19394	KO mice16	0.881385	WT mice16	7.20773	KO mice16	6.02044
WT mice17	1.10532	KO mice17	0.83082	WT mice17	12.8894	KO mice17	7.35851
		KO mice18	0.621943			KO mice18	6.92257
4% Salt diet (2 week)
Pilocarpine-				Pilocarpine+
	Back-staining area (%)		Back-staining area (%)		Back-staining area (%)		Back-staining area (%)
WT mice1	2.22704	KO mice1	1.10197	WT mice1	9.05796	KO mice1	6.20139
WT mice2	2.50726	KO mice2	1.85705	WT mice2	6.90396	KO mice2	7.06797
WT mice3	2.11695	KO mice3	1.82726	WT mice3	7.9628	KO mice3	7.15876
WT mice4	1.38481	KO mice4	0.517565	WT mice4	7.98148	KO mice4	6.41616
WT mice5	1.40151	KO mice5	1.7693	WT mice5	13.6128	KO mice5	6.24515
WT mice6	1.83323	KO mice6	0.784757	WT mice6	7.075	KO mice6	6.36069
WT mice7	2.90333	KO mice7	1.64436	WT mice7	8.40697	KO mice7	9.74033
WT mice8	1.68283	KO mice8	0.754868	WT mice8	7.97778	KO mice8	7.90399
WT mice9	2.55911	KO mice9	1.09649	WT mice9	9.81563	KO mice9	8.33415
WT mice10	2.9473	KO mice10	1.81676	WT mice10	8.98278	KO mice10	8.05744
WT mice11	2.80566	KO mice11	2.59209	WT mice11	12.8606	KO mice11	7.39008
WT mice12	2.26443	KO mice12	2.36991	WT mice12	8.92362	KO mice12	6.6217
WT mice13	2.60293	KO mice13	0.792973	WT mice13	9.93697	KO mice13	7.54681
WT mice14	2.71562	KO mice14	0.973754	WT mice14	11.4646	KO mice14	5.95254
WT mice15	2.99565	KO mice15	1.50126	WT mice15	9.67549	KO mice15	7.54499
WT mice16	2.37303	KO mice16	2.44899	WT mice16	10.5307	KO mice16	6.64341
WT mice17	2.74221	KO mice17	2.21703	WT mice17	8.04112	KO mice17	8.21228
WT mice18	1.8463	KO mice18	1.3673	WT mice18	14.8705
WT mice19	3.02358			WT mice19	10.7223

## Sheet: Fig2I_Data.xls
Sweat Na+ level in WT and corin KO mice on 0.3% and 4% salt diet
0.3% salt diet					4% salt diet
	Sweat Na+ (mM)		Sweat Na+ (mM)			Sweat Na+ (mM)		Sweat Na+ (mM)
WT mice1	21.1674	KO mice1	18.4021		WT mice1	48.1802	KO mice1	46.5231
WT mice2	20.4394	KO mice2	19.394		WT mice2	48.1802	KO mice2	44.923
WT mice3	21.5411	KO mice3	19.0576		WT mice3	49.0307	KO mice3	46.5231
WT mice4	21.9214	KO mice4	19.394		WT mice4	48.1802	KO mice4	46.5231
WT mice5	22.3084	KO mice5	18.727		WT mice5	47.3444	KO mice5	44.923
WT mice6	21.5411	KO mice6	19.394		WT mice6	49.0307	KO mice6	42.6254
WT mice7	20.8002	KO mice7	19.7364		WT mice7	50.7771	KO mice7	43.3779
WT mice8	21.9214	KO mice8	20.0848		WT mice8	45.716	KO mice8	42.6254

## Sheet: Fig2J_Data.xls
Sweat Cl- level in WT and corin KO mice on 0.3% and 4% salt diet
0.3% salt diet					4% salt diet
	Sweat Cl- (mM)		Sweat Cl- (mM)			Sweat Cl- (mM)		Sweat Cl- (mM)
WT mice1	21.04	KO mice1	18.2669		WT mice1	51.8017	KO mice1	44.9742
WT mice2	20.6715	KO mice2	17.6327		WT mice2	52.725	KO mice2	48.2674
WT mice3	21.7967	KO mice3	18.2669		WT mice3	51.8017	KO mice3	46.5917
WT mice4	22.1852	KO mice4	18.9239		WT mice4	53.6648	KO mice4	48.2674
WT mice5	21.7967	KO mice5	19.6044		WT mice5	51.8017	KO mice5	46.5917
WT mice6	21.415	KO mice6	18.9239		WT mice6	50.8946	KO mice6	47.4222
WT mice7	21.04	KO mice7	18.5925		WT mice7	50.8946	KO mice7	48.2674
WT mice8	21.7967	KO mice8	17.3239		WT mice8	50.0033	KO mice8	47.4222

## Sheet: Fig3C_Data.xls
Sweat excretion with or without Amiloride on 0.3% salt diet
0.3% salt diet (Amiloride-)
Pilocarpine-				Pilocarpine+
	Back-staining area (%)		Back-staining area (%)		Back-staining area (%)		Back-staining area (%)
WT mice1	0.351155	KO mice1	0.014321	WT mice1	3.53931	KO mice1	2.46552
WT mice2	0.289285	KO mice2	0.030445	WT mice2	4.55991	KO mice2	3.09451
WT mice3	0.425523	KO mice3	0.189975	WT mice3	4.55335	KO mice3	3.36613
WT mice4	0.491926	KO mice4	0.147883	WT mice4	3.38072	KO mice4	2.25799
WT mice5	0.205828	KO mice5	0.172411	WT mice5	3.45664	KO mice5	1.5829
WT mice6	0.361027	KO mice6	0.283815	WT mice6	3.18993	KO mice6	2.19153
WT mice7	0.18546	KO mice7	0.081651	WT mice7	3.83556	KO mice7	4.68263
WT mice8	0.203982	KO mice8	0.114029	WT mice8	4.0281	KO mice8	2.13366
WT mice9	0.398268	KO mice9	0.148811	WT mice9	5.13341	KO mice9	3.59929
WT mice10	0.358106	KO mice10	0.074624	WT mice10	5.02579	KO mice10	2.81462
WT mice11	0.39441	KO mice11	0.091673	WT mice11	3.90908	KO mice11	3.40712
		KO mice12	0.148224	WT mice12	4.05562	KO mice12	2.83494
		KO mice13	0.17903			KO mice13	3.57253
		KO mice14	0.391065			KO mice14	2.94001
0.3% salt diet (Amiloride+)
Pilocarpine-				Pilocarpine+
	Back-staining area (%)		Back-staining area (%)		Back-staining area (%)		Back-staining area (%)
WT mice1	0.19662	KO mice1	0.072343	WT mice1	4.669	KO mice1	3.03833
WT mice2	0.1873	KO mice2	0.142968	WT mice2	7.17437	KO mice2	2.38086
WT mice3	0.198503	KO mice3	0.165059	WT mice3	3.0074	KO mice3	5.56351
WT mice4	0.25185	KO mice4	0.167539	WT mice4	3.31982	KO mice4	4.95639
WT mice5	0.239491	KO mice5	0.037781	WT mice5	3.43117	KO mice5	4.46603
WT mice6	0.128626	KO mice6	0.172064	WT mice6	5.32049	KO mice6	4.23552
WT mice7	0.193783	KO mice7	0.191973	WT mice7	2.74513	KO mice7	3.49943
WT mice8	0.10721	KO mice8	0.854714	WT mice8	3.72261	KO mice8	3.63657
WT mice9	0.249228	KO mice9	0.113205	WT mice9	6.17829	KO mice9	4.00574
WT mice10	0.478779	KO mice10	0.469212	WT mice10	5.81305	KO mice10	4.07546
WT mice11	0.876816			WT mice11	5.73859
WT mice12	0.605404			WT mice12	5.7592
WT mice13	0.734487			WT mice13	5.64205

## Sheet: Fig3D_Data.xls
Sweat excretion with or without Amiloride on 4% salt diet
4% salt diet (Amiloride-)
Pilocarpine-				Pilocarpine+
	Back-staining are a(%)		Back-staining area (%)		Back-staining area (%)		Back-staining area (%)
WT mice1	0.55074	KO mice1	0.384709	WT mice1	8.28857	KO mice1	4.72841
WT mice2	0.715614	KO mice2	0.161296	WT mice2	10.5072	KO mice2	6.98922
WT mice3	0.331041	KO mice3	0.242406	WT mice3	10.1845	KO mice3	7.19437
WT mice4	1.62376	KO mice4	0.475473	WT mice4	9.4401	KO mice4	7.4023
WT mice5	0.489317	KO mice5	0.202736	WT mice5	9.50371	KO mice5	5.105
WT mice6	0.508557	KO mice6	0.17419	WT mice6	10.0307	KO mice6	5.13695
WT mice7	0.493376	KO mice7	0.149604	WT mice7	9.02507	KO mice7	5.56787
WT mice8	1.08437	KO mice8	0.225575	WT mice8	8.97465	KO mice8	6.41049
WT mice9	0.425245	KO mice9	0.251717	WT mice9	10.5092	KO mice9	5.69283
WT mice10	0.397483	KO mice10	0.202719	WT mice10	8.60221	KO mice10	7.57728
WT mice11	1.97097	KO mice11	0.33743	WT mice11	10.3362	KO mice11	7.21272
		KO mice12	0.568196	WT mice12		KO mice12	5.28431
		KO mice13	0.663052			KO mice13	3.85236
		KO mice14	0.314803			KO mice14	7.35111
4% salt diet (Amiloride+)
Pilocarpine-				Pilocarpine+
	Back-staining area (%)		Back-staining area (%)		Back-staining area (%)		Back-staining area (%)
WT mice1	0.819728	KO mice1	0.141686	WT mice1	10.8572	KO mice1	9.04107
WT mice2	1.16901	KO mice2	0.200359	WT mice2	11.8647	KO mice2	8.20239
WT mice3	1.91649	KO mice3	0.618858	WT mice3	9.05205	KO mice3	10.7339
WT mice4	0.580849	KO mice4	0.49184	WT mice4	8.10811	KO mice4	8.86532
WT mice5	0.869032	KO mice5	0.38011	WT mice5	9.73086	KO mice5	10.7205
WT mice6	0.352101	KO mice6	0.45154	WT mice6	10.265	KO mice6	9.96906
WT mice7	0.230127	KO mice7	0.092152	WT mice7	11.2047	KO mice7	9.91637
WT mice8	0.579664	KO mice8	0.467984	WT mice8	8.21763	KO mice8	9.35778
WT mice9	0.831458	KO mice9	0.724162	WT mice9	9.87824	KO mice9	8.83559
WT mice10	0.862109	KO mice10	0.528153	WT mice10	10.8557	KO mice10	9.3079
WT mice11	0.330961			WT mice11	11.0765
WT mice12	0.89493			WT mice12	8.29782
WT mice13	1.04761

## Sheet: Fig3E_Data.xls
Sweat Na+ level in WT and corin KO mice on 0.3% and 4% salt diet with Amiloride
0.3% salt diet					4% salt diet
	Sweat Na+ (mM)		Sweat Na+ (mM)			Sweat Na+ (mM)		Sweat Na+ (mM)
WT mice1	24.7781	KO mice1	23.9259		WT mice1	63.7483	KO mice1	57.3942
WT mice2	25.6607	KO mice2	23.103		WT mice2	61.5557	KO mice2	60.4879
WT mice3	26.1137	KO mice3	24.3483		WT mice3	64.8736	KO mice3	59.4386
WT mice4	25.2155	KO mice4	24.7781		WT mice4	63.7483	KO mice4	61.5557
WT mice5	26.1137	KO mice5	23.9259		WT mice5	62.6424	KO mice5	59.4386
WT mice6	26.5747	KO mice6	24.3483		WT mice6	61.5557	KO mice6	62.6424
WT mice7	25.2155	KO mice7	25.6607		WT mice7	62.6424	KO mice7	64.8736
WT mice8	25.6607	KO mice8	23.5109		WT mice8	61.5557	KO mice8	66.0189

## Sheet: Fig3F_Data.xls
Sweat Cl- level in WT and corin KO mice on 0.3% and 4% salt diet with Amiloride
Amiloride+
0.3% salt diet					4% salt diet
	Sweat Cl- (mM)		Sweat Cl- (mM)			Sweat Cl- (mM)		Sweat Cl- (mM)
WT mice1	25.1056	KO mice1	23.8096		WT mice1	57.5943	KO mice1	60.7291
WT mice2	26.4721	KO mice2	24.234		WT mice2	58.6208	KO mice2	59.6657
WT mice3	25.553	KO mice3	23.3927		WT mice3	56.5857	KO mice3	55.5948
WT mice4	23.3927	KO mice4	24.6659		WT mice4	58.6208	KO mice4	54.6213
WT mice5	25.553	KO mice5	22.983		WT mice5	57.5943	KO mice5	57.5943
WT mice6	24.6659	KO mice6	22.5806		WT mice6	59.6657	KO mice6	56.5857
WT mice7	23.3927	KO mice7	24.6659		WT mice7	58.6208	KO mice7	57.5943
WT mice8	24.6659	KO mice8	24.234		WT mice8	60.7291	KO mice8	56.5857
					WT mice9	61.8115	KO mice9	53.6648

[truncated: 17 more sheets: Fig3I_Data.xls, Fig3J_Data.xls, Fig3K_Data.xls, Fig3L_Data.xls, Fig4A_Data.xls, Fig4B_Data.xls, Fig4C_Data.xls, Fig4D_Data.xls, FigS3C_Data.xls, FigS3G_Data.xls, FigS4A_Data.xls, FigS4B_Data.xls, FigS4C_Data.xls, FigS4D_Data.xls, FigS4E_Data.xls, FigS4F_Data.xls, Sheet26]
